# Supplementary material for: The Effect of Different Ester Chain Modifications of Two Guaianolides for Inhibition of Colorectal Cancer Cell Growth
Source: Molecules. 2021 Sep 9;26(18):5481. doi: 10.3390/molecules26185481 (PMC8469367; doi:10.3390/molecules26185481)
Supplement: Supplementary file 1 [file molecules-26-05481-s001.zip]

Archive with 1 entries (1 files):
- molecules-1333051-supplementary.pdf
